# Supplementary material for: Co-Colonization of Non-difficile Clostridial Species in Antibiotic-Associated Diarrhea Caused by Clostridioides difficile
Source: Antibiotics (Basel). 2025 Apr 11;14(4):397. doi: 10.3390/antibiotics14040397 (PMC12024451; doi:10.3390/antibiotics14040397)
Supplement: Supplementary file 1 [file antibiotics-14-00397-s001.zip]

Archive with 1 entries (1 files):
- antibiotics-3531785-supplementary.pdf
